# Supplementary material for: Recruitment of upper-limb motoneurons with epidural electrical stimulation of the cervical spinal cord
Source: Nat Commun. 2021 Jan 19;12:435. doi: 10.1038/s41467-020-20703-1 (PMC7815834; doi:10.1038/s41467-020-20703-1)
Supplement: Supplementary file 4 — Source Data [file 41467_2020_20703_MOESM4_ESM.xlsx]

## Sheet: Figure 1b
Figure 1b
		Coronal width
		C2	C3	C4	C5	C6	C7	C8	T1	T2	T3
	Light grey	6.9	6.4	6.7	7.3	8	7.6	7.5	6.7	6	5.3
	Dark grey	6.8	6.6	6.9	7.5	8.3	8.5	7.8	6.8	5.9	5.5
		Rostrocaudal length
		C2	C3	C4	C5	C6	C7	C8	T1	T2	T3
	Light grey	5.2	7.5	4.5	5.9	4.7	4.3	4.4	4.4	4.4	4.5
	Dark grey	6.6	6.5	4.8	5	5	3.5	4	4.6	4	4

## Sheet: Figure 4c
Figure 4c
		Mean activation rostral
		DEL	BIC	TRI	ECR	FCR	EDC	FDS	APB
	Animal 1	0.5245	0.5337	0.2571	0.5225	0.1865	0.1578	0.0099	0.0344
	Animal 2	0.4545	0.4656	0.0805	0.3805	0.0470	0.1355	0.0167	0.1799
	Animal 3	0.2831	0.3031	0.0069	0.1253	0.0076	0.0323	0.0397	0.2640
	Animal 4	0.8583	0.6996	0.7105	0.0274	0.8237	0.5065	0.0295	0.0138
	Animal 5	0.8070	0.7113	0.2163	0.1551	0.2406	0.0767	0.0575	0.0610
	Median	0.5245	0.5337	0.2571	0.1551	0.1865	0.1355	0.0295	0.0610
		Mean activation intermediate
		DEL	BIC	TRI	ECR	FCR	EDC	FDS	APB
	Animal 1	0.0120	0.0139	0.5580	0.0248	0.1390	0.1342	0.0139	0.0594
	Animal 2	0.0183	0.0151	0.3016	0.0219	0.2472	0.2922	0.0887	0.3468
	Animal 3	0.1580	0.0772	0.3478	0.4010	0.3240	0.3554	0.3541	0.5050
	Animal 4	0.4457	0.3117	0.4100	0.1841	0.0998	0.6905	0.1153	0.1195
	Animal 5	0.0657	0.0169	0.4896	0.4421	0.4671	0.0888	0.1801	0.1835
	Median	0.0657	0.0151	0.4100	0.0248	0.2472	0.2922	0.1153	0.1835
		Mean activation caudal
		DEL	BIC	TRI	ECR	FCR	EDC	FDS	APB
	Animal 1	0.0019	0.0020	0.0029	0.0085	0.6403	0.6711	0.6657	0.6433
	Animal 2	0.0100	0.0059	0.0418	0.0266	0.2162	0.1771	0.4734	0.5670
	Animal 3	0.0950	0.0303	0.6397	0.6546	0.6622	0.5286	0.5315	0.5409
	Animal 4	0.2941	0.0859	0.0779	0.6607	0.4449	0.7303	0.6214	0.5295
	Animal 5	0.0119	0.0030	0.2831	0.1253	0.3403	0.4348	0.3836	0.4678
	Median	0.0119	0.0059	0.0779	0.1253	0.4449	0.5286	0.5315	0.5409

## Sheet: Figure 4d
Figure 4d
		Max selectivity index rostral
		DEL	BIC	TRI	ECR	FCR	EDC	FDS	APB
	Animal 1	0.5324	0.5725	0.0273	0.5776	0.0245	-0.0022	-0.0010	0.0280
	Animal 2	0.5509	0.6079	0.0017	0.5509	-0.0056	-0.0025	-0.0067	0.0283
	Animal 3	0.7239	0.7239	-0.0342	0.0683	-0.0309	-0.0290	-0.0329	0.2268
	Animal 4	0.6608	0.3840	0.4158	-0.1124	0.5886	0.3870	-0.1115	-0.1067
	Animal 5	0.7066	0.6998	-0.0415	-0.0679	-0.0133	-0.0113	-0.0962	-0.0761
	Median	0.6608	0.6079	0.0017	0.0683	-0.0056	-0.0025	-0.0329	0.0280
		Max selectivity index intermediate
		DEL	BIC	TRI	ECR	FCR	EDC	FDS	APB
	Animal 1	-0.0119	-0.0112	0.8493	-0.0116	0.0822	0.2316	-0.0075	0.0208
	Animal 2	-0.0172	-0.0186	0.4318	-0.0210	0.4153	0.6592	-0.0125	0.4754
	Animal 3	-0.0444	-0.0572	0.3115	0.2970	0.1976	0.2120	0.2296	0.3527
	Animal 4	0.3490	0.0678	0.3046	-0.0295	0.0007	0.6533	-0.0239	-0.0302
	Animal 5	-0.0241	-0.0257	0.6157	0.6224	0.5523	0.0491	-0.0244	0.1623
	Median	-0.0172	-0.0186	0.4318	-0.0116	0.1976	0.2316	-0.0125	0.1623
		Max selectivity index caudal
		DEL	BIC	TRI	ECR	FCR	EDC	FDS	APB
	Animal 1	-0.0180	-0.0186	-0.0172	-0.0175	0.5734	0.5328	0.5734	0.5734
	Animal 2	0.0008	-0.0021	-0.0008	-0.0050	0.1532	0.0798	0.6229	0.7534
	Animal 3	-0.0391	-0.0466	0.3748	0.3789	0.3663	0.4092	0.3606	0.3085
	Animal 4	0.0169	-0.1510	-0.1680	0.4120	0.0925	0.3970	0.4084	0.4084
	Animal 5	-0.0228	-0.0254	0.1581	-0.0245	0.2623	0.4714	0.4703	0.5348
	Median	-0.0180	-0.0254	-0.0008	-0.0050	0.2623	0.4092	0.4703	0.5348

## Sheet: Figure 5b
Figure 5b
	Mean activation rostral
		DEL	BIC	TRI	ECR	FCR	EDC	FDS	APB
	Animal 1	0.0014	0.0012	0.0521	0.0490	0.0395	0.0310	0.0125	0.0599
	Animal 2	0.0417	0.0293	0.0116	0.1382	0.0192	0.0441	0.0146	0.3284
	Mean activation intermediate
		DEL	BIC	TRI	ECR	FCR	EDC	FDS	APB
	Animal 1	0.0010	0.0007	0.0169	0.0006	0.0212	0.0640	0.0121	0.0925
	Animal 2	0.0220	0.0064	0.0619	0.3329	0.3435	0.5372	0.2136	0.3994
	Mean activation caudal
		DEL	BIC	TRI	ECR	FCR	EDC	FDS	APB
	Animal 1	0.0011	0.0012	0.0017	0.0059	0.3546	0.3721	0.3449	0.3429
	Animal 2	0.0634	0.0202	0.4113	0.4199	0.4172	0.4032	0.2930	0.4513

## Sheet: Figure 5c
Figure 5c
	Correlation recruitment profiles VS motor nuclei distributions MIDLINE
		DEL	BIC	TRI	ECR	FCR	EDC	FDS	APB
	Animal 1	0.4658	0.6328	0.3812	0.3019	0.2554	0.9398	0.9349	0.6179
	Animal 2	0.4880	0.7693	0.3643	0.9422	0.9613	0.3704	0.2362	0.4667
	Correlation recruitment profiles VS motor nuclei distributions LATERAL
		DEL	BIC	TRI	ECR	FCR	EDC	FDS	APB
	Animal 1	0.8373	0.6358	0.9552	0.6595	0.6657	0.8556	0.4774	0.3818
	Animal 2	0.8913	0.8838	0.6281	0.9241	0.3018	0.8537	0.9983	0.9584

## Sheet: Figure 5d
Figure 5d
	Maximal mean activation MIDLINE
		DEL	BIC	TRI	ECR	FCR	EDC	FDS	APB
	Animal 1	0.0594	0.0293	0.4112	0.4196	0.4172	0.5372	0.2930	0.4513
	Animal 2	0.0120	0.0025	0.0521	0.0490	0.3546	0.3721	0.3449	0.3429
	Maximal mean activation LATERAL
		DEL	BIC	TRI	ECR	FCR	EDC	FDS	APB
	Animal 1	0.2200	0.3031	0.6397	0.6545	0.6622	0.5286	0.5315	0.5409
	Animal 2	0.5245	0.5337	0.5580	0.5225	0.6403	0.6711	0.6657	0.6433

## Sheet: Figure 5e
Figure 5e
	Maximal max selectivity index MIDLINE
		DEL	BIC	TRI	ECR	FCR	EDC	FDS	APB
	Animal 1	-0.0220	-0.0220	0.3776	0.3885	0.3590	0.6803	0.1978	0.3362
	Animal 2	0.0339	-0.0045	0.3765	0.0774	0.3766	0.4645	0.4704	0.3895
	Maximal max selectivity index LATERAL
		DEL	BIC	TRI	ECR	FCR	EDC	FDS	APB
	Animal 1	0.7239	0.7239	0.3754	0.4916	0.3672	0.4608	0.4392	0.3547
	Animal 2	0.8953	0.5725	0.8493	0.5776	0.5734	0.6557	0.5734	0.5734

## Sheet: Figure 5g
Figure 5g
	Mk-Li						Mk-Lo
		FCR		FDP				FCR		FDP
		Rostral	Caudal	Rostral	Caudal			Rostral	Caudal	Rostral	Caudal
	Latency 1	3.44	3.44	3.65	3.6		Latency 1	3.46	2.66	5.3	5.06
	Latency 2	3.28	2.87	3.89	3.4		Latency 2	3.18	2.7	5.3	5.06
	Latency 3	3.4	3.24	3.72	3.32		Latency 3	3.02	2.58	5.3	4.94
	Latency 4	3.28	3.24	3.77	3.4		Latency 4	3.22	2.66	5.3	5.1
	Latency 5	3.48	3.11	3.81	3.52		Latency 5	3.42	2.7	5.26	5.02
	Latency 6	3.28	3.15	3.77	3.52		Latency 6	2.82	2.7	5.3	5.06
	Latency 7	3.44	3.15	3.81	3.24		Latency 7	2.78	2.58	5.3	5.06
	Latency 8	3.32	3.11	3.85	3.52		Latency 8	2.74	2.62	5.26	4.98
						Unit: ms
		Histogram delays (rostral latency “minus” caudal latency)
		delay <= 0,086	delay <= 0,138	delay <= 0,19	delay <= 0,242	delay <= 0,294	delay <= 0,346	delay <= 0,398	delay <= 0,45	delay <= 0,502	delay <= 0,554
	# occurences	7	8	6	4	15	10	3	3	1	4
		delay <= 0,606	delay <= 0,658	delay <= 0,71	delay <= 0,762	delay <= 0,814	delay <= 0,866	delay <= 0,918	delay <= 0,97	delay <= 1,022	delay <= 1,074
	# occurences	2	0	1	1	1	0	1	3	3	3

## Sheet: Figure 7h
Figure 7h
	% occurrence of response patterns per stimulation frequency
		attenuation	suppression	alternation	adaptation	no modulation
	10 Hz	10	n.a.	31.3	20	43.8
	20 Hz	12.8	n.a.	35.9	17.9	41
	50 Hz	53.3	7.5	48	30.7	16
	100 Hz	61.1	10	51.4	20.8	4.2

## Sheet: Figure 7i
Figure 7i
	% occurrence of response patterns per electrode position
		attenuation	alternation	adaptation
	Rostral	36.4	45.5	17.4
	Inter	36.4	54.5	16.7
	Caudal	36.8	23.5	39.7

[truncated: 3 more sheets: Figure 8c, Figure8d, Figure 9c]
